# Supplementary material for: Sensitivity and Specificity of Different Prognostic Systems in Guiding Surveillance for Metastases in Uveal Melanoma
Source: Cancers (Basel). 2023 May 4;15(9):2610. doi: 10.3390/cancers15092610 (PMC10177440; doi:10.3390/cancers15092610)
Supplement: Supplementary file 1 [file cancers-15-02610-s001.zip]

Archive with 1 entries (1 files):
- cancers-2322953-supplementary.pdf
